# Supplementary material for: Training Set Selection for the Prediction of Essential Genes
Source: PLoS One. 2014 Jan 22;9(1):e86805. doi: 10.1371/journal.pone.0086805 (PMC3899339; doi:10.1371/journal.pone.0086805)
Supplement: Table S1 — Fundamental information of the 21 species whose essential genes have been identified by different approaches. The information included the number of essential genes, morphological characters, experimental methods and so on. (XLS) [file pone.0086805.s001.xls]

## Sheet: Table S1
Division	Order	Name	Abbr.	TaxonID	EssNum	Morphological	Reference	Experimental Methods	Experimental Conditions
γ-Proteobacteria	Enterobacteriales	Escherichia coli str. K-12 substr. MG1655	ECO	511145	286	Gram-negative,Facultative,Rod	[1]	Random transposon mutagenesis	On nutrient-rich media
		Salmonella enterica subsp. enterica serovar Typhi str. CT18	STY	220341	352	Gram-negative,Facultative,Rod	[2]	Random transposon mutagenesis	On nutrient-rich media
	Pasteurellales	Haemophilus influenzae Rd KW20	HIN	71421	460	Gram-negative,Facultative,Rod	[3]	Random transposon mutagenesis	On nutrient-rich media
	Vibrionales	Vibrio cholerae O1 biovar El Tor str. N16961	VCH	243277	789	Gram-negative,Aerobe,Rod	[4]	Mariner transposon insertion	On nutrient-rich media
	Pseudomonadales	Pseudomonas aeruginosa UCBPP-PA14	PAU	208963	334	Gram-negative,Aerobe,Rod	[5]	Transposon mutagenesis	On nutrient-rich media
		Acinetobacter sp. ADP1	ACI	62977	499	Gram-negative,Aerobe,Rod	[6]	Single-gene deletion mutants	On minimal medium
	Thiotrichales	Francisella tularensis subsp. novicida U112	FTN	401614	390	Gram-negative,Aerobe,Rod	[7]	Random transposon mutagenesis	On nutrient-rich media
ε-Proteobacteria	Campylobacterales	Helicobacter pylori 26695	HPY	85962	332	Gram-negative,Microaerophilic,Spirillum	[8]	Microarray tracking of transposon mutants	On nutrient-rich media
		Campylobacter jejuni subsp. jejuni NCTC 11168	CJE	192222	190	Gram-negative,Microaerophilic,Spirillum	[9]	Microarray tracking of transposon mutants	On nutrient-rich media
α-Proteobacteria	Caulobacterales	Caulobacter crescentus NA1000	CCS	565050	480	Gram-negative,Aerobe,Rod	[10]	Random transposon mutagenesis	On nutrient-rich media
Firmicutes	Bacillales	Bacillus subtilis subsp. subtilis str. 168	BSU	224308	269	Gram-positive,Facultative,Rod	[11]	Single-gene deletion mutants	On nutrient-rich media
		Staphylococcus aureus subsp. aureus NCTC 8325	SAO	93061	350	Gram-positive,Facultative,Coccus	[12]	Transposon-Mediated Differential Hybridisation	On special defined media
	Lactobacillales	Streptococcus pneumoniae TIGR4	SPN	170187	316	Gram-positive,Facultative,Coccus	[13-15]	Mixed approach	On special definedmedia
		Streptococcus sanguinis SK36	SSA	388919	218	Gram-positive,Facultative,Coccus	[16]	Single-gene deletion mutants	On minimal medium
Tenericutes	Mycoplasmatales	Mycoplasma genitalium G37	MGE	243273	381	No cell wall	[17]	Random transposon mutagenesis	On nutrient-rich media
		Mycoplasma pulmonis UAB CTIP	MPU	272635	461	No cell wall	[18]	Random transposon mutagenesis	On special defined media
Actinobacteria	Actinomycetales	Mycobacterium tuberculosis H37Rv	MTU	83332	614	Gram-positive,Obligate aerobe,Rod	[19]	Random transposon mutagenesis	On special defined media
Bacteroidetes	Bacteroidales	Bacteroides thetaiotaomicron VPI-5482	BTH	226186	325	Gram-negative,Anaerobe,Rod	[20]	Mariner transposon mutagenesis	On nutrient-rich media
		Porphyromonas gingivalis ATCC 33277	PGN	431947	463	Gram-negative,Anaerobe,Rod	[21]	Mariner transposon mutagenesis	On special defined media
Ascomycota	Saccharomycetales	Saccharomyces cerevisiae	SCE	4932	1123	Facultative	[22, 23]	Single-gene deletion mutants	On nutrient-rich media
	Schizosaccharomycetales	Schizosaccharomyces pombe	SPO	4896	1260	Facultative	[24]	Single-gene deletion mutants	On nutrient-rich media
Reference
1	Yamazaki Y, Niki H, Kato J-i: Profiling of Escherichia coli Chromosome database. In: Microbial Gene Essentiality: Protocols and Bioinformatics. Springer; 2008: 385-389.
2	Langridge GC, Phan M-D, Turner DJ, Perkins TT, Parts L, Haase J, Charles I, Maskell DJ, Peters SE, Dougan G: Simultaneous assay of every Salmonella Typhi gene using one million transposon mutants. Genome research 2009, 19(12):2308-2316.
3	Akerley BJ, Rubin EJ, Novick VL, Amaya K, Judson N, Mekalanos JJ: A genome-scale analysis for identification of genes required for growth or survival of Haemophilus influenzae. Proceedings of the National Academy of Sciences 2002, 99(2):966-971.
4	Cameron DE, Urbach JM, Mekalanos JJ: A defined transposon mutant library and its use in identifying motility genes in Vibrio cholerae. Proceedings of the National Academy of Sciences 2008, 105(25):8736-8741.
5	Liberati NT, Urbach JM, Miyata S, Lee DG, Drenkard E, Wu G, Villanueva J, Wei T, Ausubel FM: An ordered, nonredundant library of Pseudomonas aeruginosa strain PA14 transposon insertion mutants. Proceedings of the National Academy of Sciences of the United States of America 2006, 103(8):2833-2838.
6	de Berardinis V, Vallenet D, Castelli V, Besnard M, Pinet A, Cruaud C, Samair S, Lechaplais C, Gyapay G, Richez C: A complete collection of single-gene deletion mutants of Acinetobacter baylyi ADP1. Molecular systems biology 2008, 4(1).
7	Gallagher LA, Ramage E, Jacobs MA, Kaul R, Brittnacher M, Manoil C: A comprehensive transposon mutant library of Francisella novicida, a bioweapon surrogate. Proceedings of the National Academy of Sciences 2007, 104(3):1009-1014.
8	Salama NR, Shepherd B, Falkow S: Global transposon mutagenesis and essential gene analysis of Helicobacter pylori. Journal of bacteriology 2004, 186(23):7926-7935.
9	Stahl M, Stintzi A: Identification of essential genes in C. jejuni genome highlights hyper-variable plasticity regions. Functional & integrative genomics 2011, 11(2):241-257.
10	Christen B, Abeliuk E, Collier JM, Kalogeraki VS, Passarelli B, Coller JA, Fero MJ, McAdams HH, Shapiro L: The essential genome of a bacterium. Molecular systems biology 2011, 7(1).
11	Kobayashi K, Ehrlich SD, Albertini A, Amati G, Andersen K, Arnaud M, Asai K, Ashikaga S, Aymerich S, Bessieres P: Essential Bacillus subtilis genes. Proceedings of the National Academy of Sciences 2003, 100(8):4678-4683.
12	Chaudhuri RR, Allen AG, Owen PJ, Shalom G, Stone K, Harrison M, Burgis TA, Lockyer M, Garcia-Lara J, Foster SJ: Comprehensive identification of essential Staphylococcus aureus genes using Transposon-Mediated Differential Hybridisation (TMDH). Bmc Genomics 2009, 10(1):291.
13	Thanassi JA, Hartman‐Neumann SL, Dougherty TJ, Dougherty BA, Pucci MJ: Identification of 113 conserved essential genes using a high‐throughput gene disruption system in Streptococcus pneumoniae. Nucleic acids research 2002, 30(14):3152-3162.
14	Song J-H, Ko KS, Lee J, Baek J, Oh W, Yoon H, Jeong J, Chun J: Identification of essential genes in Streptococcus pneumoniae by allelic replacement mutagenesis. Mol Cells 2005, 19(3):365-374.
15	Molzen T, Burghout P, Bootsma H, Brandt CT, van der Gaast-de CE, Eleveld M, Verbeek M, Frimodt-Møller N, Østergaard C, Hermans P: Genome-wide identification of Streptococcus pneumoniae genes essential for bacterial replication during experimental meningitis. Infection and immunity 2011, 79(1):288-297.
16	Xu P, Ge X, Chen L, Wang X, Dou Y, Xu JZ, Patel JR, Stone V, Evans K, Kitten T: Genome-wide essential gene identification in Streptococcus sanguinis. Scientific reports 2011, 1.
17	Glass JI, Assad-Garcia N, Alperovich N, Yooseph S, Lewis MR, Maruf M, Hutchison CA, Smith HO, Venter JC: Essential genes of a minimal bacterium. Proceedings of the National Academy of Sciences of the United States of America 2006, 103(2):425-430.
18	French CT, Lao P, Loraine AE, Matthews BT, Yu H, Dybvig K: Large‐scale transposon mutagenesis of Mycoplasma pulmonis. Molecular microbiology 2008, 69(1):67-76.
19	Sassetti CM, Boyd DH, Rubin EJ: Genes required for mycobacterial growth defined by high density mutagenesis. Molecular microbiology 2003, 48(1):77-84.
20	Goodman AL, McNulty NP, Zhao Y, Leip D, Mitra RD, Lozupone CA, Knight R, Gordon JI: Identifying genetic determinants needed to establish a human gut symbiont in its habitat. Cell host & microbe 2009, 6(3):279-289.
21	Klein BA, Tenorio EL, Lazinski DW, Camilli A, Duncan MJ, Hu LT: Identification of essential genes of the periodontal pathogen Porphyromonas gingivalis. Bmc Genomics 2012, 13(1):578.
22	Giaever G, Chu AM, Ni L, Connelly C, Riles L, Veronneau S, Dow S, Lucau-Danila A, Anderson K, Andre B: Functional profiling of the Saccharomyces cerevisiae genome. Nature 2002, 418(6896):387-391.
23	Steinmetz LM, Scharfe C, Deutschbauer AM, Mokranjac D, Herman ZS, Jones T, Chu AM, Giaever G, Prokisch H, Oefner PJ: Systematic screen for human disease genes in yeast. nature genetics 2002, 31(4):400-404.
24	Kim DU, Hayles J, Kim D, Wood V, Park HO, Won M, Yoo HS, Duhig T, Nam M, Palmer G: Analysis of a genome-wide set of gene deletions in the fission yeast Schizosaccharomyces pombe. Nature biotechnology 2010, 28(6):617-623.
