# Supplementary material for: Training Set Selection for the Prediction of Essential Genes
Source: PLoS One. 2014 Jan 22;9(1):e86805. doi: 10.1371/journal.pone.0086805 (PMC3899339; doi:10.1371/journal.pone.0086805)
Supplement: Table S2 — Interquartile ranges of 21 species. (XLS) [file pone.0086805.s002.xls]

## Sheet: Table S2
Species	Median	Interquartile Range
ECO	0.9384	0.0912741
STY	0.9111	0.0614581
HIN	0.56965	0.0133163
VCH	0.51955	0.0434137
PAU	0.7524	0.048151
ACI	0.84465	0.0445258
FTN	0.78495	0.0420559
HPY	0.58035	0.018603
CJE	0.5035	0.0585
CCS	0.8873	0.070073
BSU	0.93235	0.0403085
SAO	0.87235	0.0320363
SPN	0.75	0.0319757
SSA	0.91045	0.0496714
MGE	0.64425	0.0545457
MPU	0.84925	0.0901008
MTU	0.7738	0.0608698
BTH	0.74195	0.0460367
PGN	0.81025	0.0576025
SCE	0.64325	0.0339269
SPO	0.6416	0.0365751
