# Supplementary material for: Training Set Selection for the Prediction of Essential Genes
Source: PLoS One. 2014 Jan 22;9(1):e86805. doi: 10.1371/journal.pone.0086805 (PMC3899339; doi:10.1371/journal.pone.0086805)
Supplement: Table S3 — Divergence times among 21 species. (XLS) [file pone.0086805.s003.xls]

## Sheet: Table S3
The divergence times between 21 speies.
Divergence Time/Mya
	ECO	STY	HIN	VCH	PAU	ACI	FTN	HPY	CJE	CCS	BSU	SAO	SPN	SSA	MGE	MPU	MTU	BTH	PGN	SCE	SPO
ECO	0	94	680	800	1350	1350	1612	2670	2670	2434	3186	3186	3186	3186	3186	3186	2968	2785	2785	2535.8	2535.8
STY	94	0	680	800	1350	1350	1612	2670	2670	2434	3186	3186	3186	3186	3186	3186	2968	2785	2785	2535.8	2535.8
HIN	680	680	0	800	1350	1350	1612	2670	2670	2434	3186	3186	3186	3186	3186	3186	2968	2785	2785	2535.8	2535.8
VCH	800	800	800	0	1350	1350	1612	2670	2670	2434	3186	3186	3186	3186	3186	3186	2968	2785	2785	2535.8	2535.8
PAU	1350	1350	1350	1350	0	1306	1612	2670	2670	2434	3186	3186	3186	3186	3186	3186	2968	2785	2785	2535.8	2535.8
ACI	1350	1350	1350	1350	1306	0	1612	2670	2670	2434	3186	3186	3186	3186	3186	3186	2968	2785	2785	2535.8	2535.8
FTN	1612	1612	1612	1612	1612	1612	0	2670	2670	2434	3186	3186	3186	3186	3186	3186	2968	2785	2785	2535.8	2535.8
HPY	2670	2670	2670	2670	2670	2670	2670	0	1295	2670	3186	3186	3186	3186	3186	3186	2968	2785	2785	2535.8	2535.8
CJE	2670	2670	2670	2670	2670	2670	2670	1295	0	2670	3186	3186	3186	3186	3186	3186	2968	2785	2785	2535.8	2535.8
CCS	2434	2434	2434	2434	2434	2434	2434	2670	2670	0	3186	3186	3186	3186	3186	3186	2968	2785	2785	2535.8	2535.8
BSU	3186	3186	3186	3186	3186	3186	3186	3186	3186	3186	0	1617	1630.6	1630.6	2300	2300	2902	3186	3186	2535.8	2535.8
SAO	3186	3186	3186	3186	3186	3186	3186	3186	3186	3186	1617	0	1630.6	1630.6	2300	2300	2902	3186	3186	2535.8	2535.8
SPN	3186	3186	3186	3186	3186	3186	3186	3186	3186	3186	1630.6	1630.6	0	1617	2300	2300	2902	3186	3186	2535.8	2535.8
SSA	3186	3186	3186	3186	3186	3186	3186	3186	3186	3186	1630.6	1630.6	1617	0	2300	2300	2902	3186	3186	2535.8	2535.8
MGE	3186	3186	3186	3186	3186	3186	3186	3186	3186	3186	2300	2300	2300	2300	0	1500	2902	3186	3186	2535.8	2535.8
MPU	3186	3186	3186	3186	3186	3186	3186	3186	3186	3186	2300	2300	2300	2300	1500	0	2902	3186	3186	2535.8	2535.8
MTU	2968	2968	2968	2968	2968	2968	2968	2968	2968	2968	2902	2902	2902	2902	2902	2902	0	2968	2968	2535.8	2535.8
BTH	2785	2785	2785	2785	2785	2785	2785	2785	2785	2785	3186	3186	3186	3186	3186	3186	2968	0	616	2535.8	2535.8
PGN	2785	2785	2785	2785	2785	2785	2785	2785	2785	2785	3186	3186	3186	3186	3186	3186	2968	616	0	2535.8	2535.8
SCE	2535.8	2535.8	2535.8	2535.8	2535.8	2535.8	2535.8	2535.8	2535.8	2535.8	2535.8	2535.8	2535.8	2535.8	2535.8	2535.8	2535.8	2535.8	2535.8	0	788.8
SPO	2535.8	2535.8	2535.8	2535.8	2535.8	2535.8	2535.8	2535.8	2535.8	2535.8	2535.8	2535.8	2535.8	2535.8	2535.8	2535.8	2535.8	2535.8	2535.8	788.8	0
