# Supplementary material for: Training Set Selection for the Prediction of Essential Genes
Source: PLoS One. 2014 Jan 22;9(1):e86805. doi: 10.1371/journal.pone.0086805 (PMC3899339; doi:10.1371/journal.pone.0086805)
Supplement: Table S4 — PPV matrices corresponding to the first 100, 200, 300, and 400 genes. (XLS) [file pone.0086805.s004.xls]

## Sheet: Table S4
The PPV scores matrixes
400	ECO	STY	HIN	VCH	PAU	ACI	FTN	HPY	CCS	BSU	SAO	SPN	SSA	MGE	MPU	MTU	BTH	PGN	SCE	SPO
ECO	0.5625	0.6175	0.5425	0.525	0.41	0.4925	0.5825	0.2975	0.7025	0.5025	0.5775	0.3675	0.435	0.8225	0.6725	0.6125	0.395	0.65	0.3825	0.525
STY	0.5975	0.63	0.565	0.5225	0.4125	0.495	0.59	0.295	0.7025	0.4975	0.5525	0.3675	0.4275	0.8175	0.68	0.62	0.39	0.6325	0.38	0.55
HIN	0.035	0.0475	0.8075	0.14	0.045	0.125	0.2275	0.27	0.185	0.0475	0.0275	0.135	0.0875	0.8125	0.505	0.155	0.055	0.25	0.2025	0.24
VCH	0.53	0.5025	0.5575	0.7325	0.2925	0.4075	0.565	0.28	0.4825	0.4225	0.365	0.3275	0.4025	0.815	0.595	0.3925	0.215	0.415	0.26	0.3875
PAU	0.495	0.61	0.55	0.5525	0.4475	0.4675	0.5575	0.3125	0.6975	0.4825	0.5575	0.3625	0.415	0.815	0.685	0.5925	0.385	0.6375	0.385	0.5525
ACI	0.53	0.5725	0.5325	0.51	0.39	0.52	0.575	0.28	0.685	0.4925	0.55	0.3725	0.4225	0.82	0.6725	0.6175	0.3575	0.615	0.3575	0.5525
FTN	0.565	0.6025	0.5325	0.5475	0.4025	0.4975	0.65	0.3	0.7325	0.5175	0.58	0.3775	0.45	0.8125	0.675	0.5975	0.385	0.6325	0.38	0.565
HPY	0.34	0.3975	0.5125	0.415	0.31	0.3825	0.5125	0.5375	0.555	0.36	0.435	0.325	0.3425	0.815	0.6725	0.52	0.2675	0.5575	0.305	0.4625
CCS	0.5575	0.61	0.5375	0.5375	0.395	0.4975	0.61	0.3225	0.745	0.5075	0.55	0.395	0.4425	0.82	0.6825	0.595	0.3875	0.635	0.345	0.5525
BSU	0.5625	0.5875	0.53	0.5275	0.3925	0.485	0.5925	0.285	0.695	0.53	0.575	0.3825	0.4325	0.8225	0.6825	0.5975	0.375	0.6325	0.3825	0.56
SAO	0.5625	0.61	0.54	0.5675	0.405	0.4825	0.6425	0.295	0.7175	0.5225	0.6075	0.4175	0.4575	0.815	0.68	0.5675	0.395	0.6425	0.36	0.555
SPN	0.035	0.0475	0.53	0.1325	0.045	0.125	0.2275	0.275	0.185	0.0525	0.0275	0.465	0.1025	0.81	0.51	0.155	0.0575	0.255	0.2025	0.24
SSA	0.5625	0.61	0.545	0.545	0.4025	0.5025	0.5975	0.295	0.71	0.52	0.575	0.3825	0.4675	0.815	0.685	0.6025	0.375	0.6225	0.3875	0.555
MGE	0.035	0.0475	0.55	0.1325	0.0425	0.125	0.23	0.275	0.1875	0.0475	0.0275	0.34	0.095	0.865	0.505	0.155	0.0575	0.25	0.2025	0.24
MPU	0.52	0.5775	0.5525	0.515	0.37	0.4875	0.595	0.3	0.6825	0.4875	0.5475	0.3675	0.4375	0.8175	0.7125	0.585	0.365	0.6125	0.3875	0.5575
MTU	0.515	0.5475	0.5375	0.4675	0.3725	0.4825	0.5675	0.295	0.65	0.4775	0.5325	0.3775	0.4125	0.8175	0.675	0.69	0.3575	0.6025	0.355	0.5425
BTH	0.5475	0.585	0.515	0.525	0.3925	0.4825	0.5525	0.275	0.67	0.495	0.545	0.3525	0.4175	0.81	0.675	0.58	0.4325	0.6325	0.3625	0.5625
PGN	0.5475	0.62	0.545	0.5275	0.3975	0.48	0.625	0.3125	0.7025	0.505	0.565	0.3925	0.4475	0.815	0.675	0.5925	0.405	0.7	0.3575	0.5675
SCE	0.35	0.455	0.4975	0.4375	0.275	0.4075	0.435	0.28	0.5625	0.395	0.48	0.3425	0.355	0.8175	0.6575	0.515	0.28	0.5475	0.8325	0.775
SPO	0.38	0.46	0.5475	0.45	0.325	0.4125	0.47	0.3075	0.5925	0.4225	0.505	0.3375	0.3775	0.8175	0.65	0.5225	0.2925	0.595	0.67	0.9
300	ECO	STY	HIN	VCH	PAU	ACI	FTN	HPY	CCS	BSU	SAO	SPN	SSA	MGE	MPU	MTU	BTH	PGN	SCE	SPO
ECO	0.69	0.72	0.603333	0.61	0.493333	0.6	0.686667	0.323333	0.81	0.606667	0.673333	0.433333	0.54	0.86	0.783333	0.683333	0.476667	0.753333	0.4	0.57
STY	0.72	0.753333	0.593333	0.616667	0.466667	0.593333	0.676667	0.316667	0.79	0.6	0.66	0.396667	0.52	0.85	0.78	0.68	0.463333	0.72	0.41	0.583333
HIN	0.0333333	0.0633333	0.863333	0.146667	0.05	0.113333	0.273333	0.286667	0.203333	0.04	0.0266667	0.113333	0.1	0.79	0.526667	0.143333	0.0566667	0.266667	0.216667	0.253333
VCH	0.64	0.606667	0.563333	0.81	0.363333	0.5	0.656667	0.293333	0.576667	0.536667	0.436667	0.396667	0.52	0.84	0.656667	0.46	0.243333	0.5	0.3	0.463333
PAU	0.58	0.733333	0.586667	0.633333	0.53	0.553333	0.623333	0.313333	0.8	0.573333	0.66	0.39	0.476667	0.83	0.77	0.66	0.456667	0.726667	0.4	0.566667
ACI	0.65	0.666667	0.576667	0.58	0.45	0.63	0.666667	0.313333	0.76	0.58	0.64	0.41	0.52	0.86	0.78	0.693333	0.42	0.676667	0.383333	0.57
FTN	0.69	0.736667	0.573333	0.643333	0.47	0.603333	0.793333	0.33	0.833333	0.64	0.693333	0.433333	0.553333	0.853333	0.8	0.643333	0.463333	0.74	0.406667	0.586667
HPY	0.363333	0.463333	0.543333	0.473333	0.31	0.423333	0.533333	0.65	0.616667	0.403333	0.49	0.33	0.393333	0.846667	0.743333	0.576667	0.31	0.6	0.303333	0.48
CCS	0.643333	0.7	0.576667	0.623333	0.453333	0.603333	0.676667	0.32	0.846667	0.61	0.653333	0.406667	0.526667	0.856667	0.783333	0.656667	0.453333	0.7	0.38	0.573333
BSU	0.67	0.68	0.583333	0.606667	0.45	0.593333	0.653333	0.303333	0.79	0.64	0.68	0.406667	0.536667	0.85	0.786667	0.676667	0.436667	0.713333	0.423333	0.576667
SAO	0.673333	0.713333	0.563333	0.653333	0.47	0.576667	0.753333	0.33	0.823333	0.653333	0.756667	0.47	0.59	0.853333	0.8	0.63	0.463333	0.713333	0.386667	0.576667
SPN	0.0433333	0.0633333	0.543333	0.126667	0.05	0.113333	0.273333	0.286667	0.203333	0.04	0.0266667	0.56	0.106667	0.786667	0.526667	0.146667	0.0566667	0.28	0.216667	0.25
SSA	0.69	0.726667	0.58	0.646667	0.466667	0.586667	0.706667	0.31	0.81	0.63	0.686667	0.44	0.583333	0.856667	0.79	0.67	0.44	0.703333	0.393333	0.576667
MGE	0.04	0.0633333	0.566667	0.13	0.05	0.113333	0.273333	0.286667	0.22	0.04	0.03	0.383333	0.106667	0.913333	0.526667	0.143333	0.0566667	0.273333	0.216667	0.25
MPU	0.636667	0.68	0.553333	0.603333	0.44	0.56	0.696667	0.296667	0.756667	0.58	0.65	0.406667	0.53	0.863333	0.836667	0.636667	0.423333	0.68	0.423333	0.58
MTU	0.586667	0.633333	0.566667	0.543333	0.416667	0.586667	0.613333	0.3	0.723333	0.54	0.616667	0.393333	0.476667	0.85	0.766667	0.76	0.416667	0.68	0.406667	0.546667
BTH	0.646667	0.706667	0.55	0.616667	0.45	0.536667	0.633333	0.293333	0.763333	0.62	0.636667	0.413333	0.506667	0.84	0.73	0.633333	0.516667	0.706667	0.396667	0.606667
PGN	0.656667	0.733333	0.58	0.63	0.483333	0.56	0.713333	0.316667	0.79	0.593333	0.673333	0.416667	0.523333	0.86	0.796667	0.673333	0.476667	0.81	0.38	0.583333
SCE	0.366667	0.533333	0.51	0.483333	0.293333	0.456667	0.463333	0.29	0.643333	0.446667	0.513333	0.363333	0.4	0.85	0.716667	0.516667	0.316667	0.59	0.87	0.783333
SPO	0.446667	0.52	0.556667	0.506667	0.37	0.486667	0.526667	0.32	0.663333	0.476667	0.57	0.366667	0.446667	0.836667	0.73	0.56	0.36	0.666667	0.72	0.916667
200	ECO	STY	HIN	VCH	PAU	ACI	FTN	HPY	CCS	BSU	SAO	SPN	SSA	MGE	MPU	MTU	BTH	PGN	SCE	SPO
ECO	0.835	0.845	0.655	0.705	0.6	0.73	0.815	0.325	0.89	0.72	0.825	0.495	0.66	0.93	0.895	0.73	0.555	0.835	0.43	0.595
STY	0.82	0.88	0.66	0.71	0.57	0.715	0.775	0.33	0.895	0.7	0.78	0.445	0.64	0.91	0.9	0.73	0.565	0.83	0.46	0.615
HIN	0.01	0.08	0.915	0.13	0.04	0.095	0.31	0.26	0.22	0.05	0.035	0.13	0.07	0.795	0.54	0.14	0.055	0.18	0.23	0.225
VCH	0.8	0.78	0.625	0.865	0.445	0.645	0.81	0.34	0.765	0.705	0.56	0.455	0.695	0.88	0.79	0.605	0.31	0.635	0.35	0.55
PAU	0.67	0.86	0.645	0.75	0.66	0.63	0.71	0.31	0.925	0.71	0.785	0.36	0.54	0.89	0.845	0.695	0.555	0.805	0.44	0.595
ACI	0.76	0.78	0.64	0.635	0.535	0.81	0.78	0.295	0.85	0.69	0.755	0.46	0.64	0.905	0.895	0.735	0.515	0.795	0.43	0.64
FTN	0.825	0.87	0.625	0.775	0.595	0.73	0.925	0.36	0.92	0.765	0.83	0.485	0.715	0.94	0.92	0.705	0.58	0.83	0.465	0.615
HPY	0.415	0.5	0.535	0.5	0.375	0.47	0.615	0.805	0.68	0.475	0.58	0.34	0.46	0.84	0.815	0.62	0.35	0.655	0.3	0.525
CCS	0.75	0.825	0.62	0.72	0.565	0.7	0.71	0.345	0.955	0.755	0.765	0.405	0.62	0.885	0.875	0.74	0.53	0.795	0.43	0.605
BSU	0.8	0.82	0.61	0.69	0.58	0.725	0.735	0.31	0.885	0.79	0.825	0.485	0.67	0.885	0.895	0.71	0.545	0.83	0.495	0.64
SAO	0.81	0.835	0.6	0.745	0.585	0.71	0.85	0.355	0.915	0.775	0.89	0.49	0.725	0.915	0.91	0.705	0.555	0.835	0.41	0.635
SPN	0.01	0.09	0.56	0.125	0.04	0.095	0.32	0.255	0.22	0.05	0.035	0.705	0.07	0.805	0.55	0.155	0.055	0.185	0.23	0.22
SSA	0.81	0.815	0.64	0.705	0.575	0.72	0.845	0.345	0.905	0.765	0.84	0.5	0.745	0.915	0.91	0.73	0.54	0.825	0.45	0.655
MGE	0.01	0.075	0.585	0.125	0.04	0.095	0.32	0.27	0.22	0.05	0.035	0.405	0.07	0.98	0.55	0.145	0.055	0.185	0.235	0.225
MPU	0.755	0.8	0.575	0.73	0.565	0.69	0.8	0.325	0.825	0.72	0.765	0.425	0.66	0.93	0.94	0.725	0.505	0.785	0.51	0.605
MTU	0.725	0.755	0.625	0.605	0.49	0.725	0.705	0.295	0.82	0.655	0.705	0.415	0.59	0.905	0.885	0.835	0.5	0.78	0.43	0.6
BTH	0.775	0.825	0.605	0.71	0.55	0.645	0.725	0.29	0.9	0.72	0.765	0.455	0.585	0.86	0.83	0.695	0.65	0.795	0.435	0.67
PGN	0.79	0.835	0.635	0.75	0.605	0.675	0.805	0.34	0.915	0.73	0.83	0.45	0.665	0.91	0.9	0.73	0.59	0.93	0.43	0.64
SCE	0.415	0.64	0.545	0.545	0.3	0.5	0.5	0.305	0.73	0.515	0.54	0.38	0.44	0.84	0.775	0.565	0.35	0.63	0.935	0.85
SPO	0.5	0.655	0.57	0.59	0.42	0.545	0.565	0.315	0.725	0.565	0.67	0.37	0.53	0.855	0.775	0.62	0.445	0.73	0.785	0.94
100	ECO	STY	HIN	VCH	PAU	ACI	FTN	HPY	CCS	BSU	SAO	SPN	SSA	MGE	MPU	MTU	BTH	PGN	SCE	SPO
ECO	0.92	0.93	0.73	0.77	0.7	0.91	0.94	0.34	0.97	0.83	0.91	0.47	0.8	0.97	0.99	0.8	0.64	0.85	0.57	0.75
STY	0.94	0.95	0.75	0.82	0.68	0.88	0.83	0.33	0.97	0.85	0.9	0.41	0.75	0.94	0.93	0.78	0.63	0.9	0.56	0.77
HIN	0	0.04	0.95	0.12	0.05	0.14	0.19	0.26	0.24	0.1	0.05	0.17	0.12	0.84	0.57	0.1	0.05	0.25	0.25	0.22
VCH	0.88	0.92	0.7	0.92	0.63	0.88	0.92	0.37	0.97	0.86	0.86	0.41	0.83	0.93	0.97	0.76	0.48	0.9	0.48	0.69
PAU	0.78	0.91	0.68	0.84	0.83	0.79	0.78	0.31	0.97	0.82	0.9	0.32	0.68	0.91	0.93	0.68	0.62	0.88	0.55	0.75
ACI	0.88	0.85	0.68	0.7	0.66	0.93	0.89	0.3	0.92	0.81	0.9	0.45	0.78	0.98	0.94	0.77	0.6	0.84	0.53	0.77
FTN	0.9	0.94	0.72	0.81	0.72	0.92	0.99	0.37	0.99	0.88	0.96	0.42	0.82	0.97	0.96	0.79	0.61	0.92	0.56	0.73
HPY	0.47	0.61	0.65	0.62	0.45	0.56	0.71	0.92	0.84	0.5	0.61	0.36	0.56	0.87	0.85	0.72	0.48	0.72	0.42	0.64
CCS	0.84	0.87	0.7	0.76	0.7	0.81	0.81	0.31	1	0.83	0.92	0.32	0.74	0.95	0.93	0.78	0.64	0.87	0.53	0.77
BSU	0.96	0.91	0.71	0.75	0.69	0.93	0.88	0.37	0.96	0.93	0.96	0.42	0.78	0.94	0.95	0.84	0.66	0.88	0.57	0.74
SAO	0.91	0.92	0.74	0.78	0.74	0.92	0.91	0.33	0.99	0.92	1	0.36	0.84	0.94	0.92	0.79	0.7	0.94	0.52	0.73
SPN	0	0.07	0.56	0.11	0.04	0.15	0.18	0.28	0.24	0.1	0.07	0.9	0.12	0.84	0.57	0.1	0.05	0.27	0.25	0.21
SSA	0.89	0.89	0.72	0.77	0.71	0.91	0.93	0.34	0.97	0.89	0.96	0.42	0.93	0.97	0.95	0.85	0.68	0.89	0.55	0.73
MGE	0	0.07	0.74	0.11	0.04	0.14	0.18	0.29	0.24	0.1	0.06	0.42	0.13	1	0.57	0.1	0.05	0.25	0.25	0.21
MPU	0.87	0.91	0.69	0.81	0.72	0.86	0.93	0.39	0.93	0.91	0.9	0.45	0.82	0.95	1	0.79	0.61	0.91	0.56	0.62
MTU	0.86	0.85	0.71	0.68	0.64	0.88	0.78	0.31	0.93	0.78	0.9	0.52	0.75	0.92	0.94	0.92	0.61	0.85	0.54	0.73
BTH	0.84	0.91	0.7	0.76	0.67	0.82	0.8	0.31	0.98	0.81	0.92	0.53	0.73	0.93	0.9	0.72	0.83	0.9	0.56	0.79
PGN	0.88	0.91	0.72	0.78	0.71	0.91	0.94	0.38	0.97	0.85	0.95	0.38	0.78	0.91	0.93	0.82	0.73	0.98	0.55	0.8
SCE	0.53	0.7	0.61	0.54	0.33	0.57	0.54	0.26	0.81	0.6	0.55	0.4	0.51	0.91	0.83	0.65	0.39	0.66	0.96	0.89
SPO	0.62	0.81	0.63	0.62	0.53	0.68	0.65	0.28	0.81	0.69	0.81	0.45	0.62	0.87	0.83	0.67	0.56	0.81	0.87	1
