# Supplementary material for: Training Set Selection for the Prediction of Essential Genes
Source: PLoS One. 2014 Jan 22;9(1):e86805. doi: 10.1371/journal.pone.0086805 (PMC3899339; doi:10.1371/journal.pone.0086805)
Supplement: Table S5 — Mean and standard deviation of predictive accuracy with increasing training set size. (XLS) [file pone.0086805.s005.xls]

## Sheet: Table S5
	X(Size of training set)	0.01	0.02	0.03	0.04	0.05	0.06	0.07	0.08	0.09	0.1	0.15	0.2	0.25	0.3	0.35	0.4	0.45	0.5	0.55	0.6	0.65	0.7	0.75	0.8
ECO	AUC/Mean	0.885192	0.908381	0.924951	0.930278	0.934239	0.935776	0.937435	0.93814	0.939363	0.940475	0.943323	0.94434	0.944733	0.945572	0.945749	0.945979	0.946119	0.946236	0.946445	0.946622	0.946639	0.946691	0.946807	0.946823
STY		0.858427	0.888798	0.900966	0.907278	0.910401	0.914204	0.915262	0.916101	0.91699	0.917393	0.920048	0.921267	0.921749	0.922261	0.922418	0.922855	0.923306	0.923254	0.923412	0.92343	0.92362	0.92384	0.923874	0.923999
HIN		0.510282	0.520939	0.528765	0.534959	0.533804	0.538781	0.544146	0.543429	0.542612	0.546053	0.550191	0.552799	0.554095	0.55832	0.557308	0.558587	0.557728	0.559457	0.559301	0.558704	0.557515	0.557858	0.55744	0.557592
VCH		0.655201	0.702546	0.721104	0.733797	0.742591	0.746147	0.751053	0.753102	0.755887	0.761266	0.767283	0.770166	0.772923	0.775031	0.776477	0.777472	0.777932	0.779062	0.780229	0.780521	0.781082	0.78151	0.782081	0.782591
PAU		0.7077	0.732435	0.749353	0.76247	0.767475	0.767804	0.772024	0.772569	0.775109	0.775379	0.778191	0.780211	0.782586	0.784406	0.785765	0.786368	0.787932	0.789091	0.789366	0.790218	0.79094	0.791969	0.792632	0.793316
ACI		0.790895	0.817668	0.830624	0.834799	0.836762	0.840047	0.840141	0.841029	0.841001	0.841288	0.842537	0.844015	0.844848	0.845468	0.845577	0.846127	0.846376	0.846578	0.846887	0.846983	0.847005	0.847348	0.847353	0.84739
FTN		0.714326	0.75767	0.773962	0.780193	0.785748	0.793876	0.795183	0.796922	0.797651	0.794383	0.797704	0.7993	0.800858	0.801526	0.802329	0.803238	0.803385	0.803996	0.804421	0.805044	0.80516	0.805268	0.805631	0.805871
HPY		0.524099	0.525943	0.5343	0.540247	0.548817	0.546907	0.551689	0.553386	0.559698	0.556057	0.564853	0.569182	0.574098	0.576947	0.580049	0.581653	0.584542	0.586766	0.589594	0.591451	0.592418	0.594364	0.595458	0.596778
CCS		0.843918	0.872222	0.882665	0.886953	0.889518	0.891988	0.892986	0.89408	0.894541	0.893738	0.895787	0.896844	0.897636	0.898611	0.899011	0.899166	0.89966	0.899942	0.900005	0.900489	0.900558	0.900761	0.900968	0.901086
BSU		0.87321	0.895855	0.91242	0.921348	0.924779	0.927811	0.929764	0.930857	0.932311	0.932057	0.934561	0.935469	0.936445	0.936506	0.937265	0.937442	0.93762	0.9377	0.937876	0.93799	0.938253	0.938412	0.938463	0.938627
SAO		0.818268	0.846017	0.860669	0.865073	0.869863	0.872117	0.874116	0.874988	0.875834	0.876087	0.878838	0.880167	0.881235	0.881967	0.882164	0.882954	0.883376	0.883694	0.883876	0.88421	0.884396	0.884668	0.88497	0.885127
SPN		0.672362	0.704254	0.719077	0.732632	0.738147	0.742627	0.744396	0.745481	0.747619	0.750652	0.753869	0.75651	0.757196	0.75849	0.759975	0.760406	0.761025	0.761101	0.762178	0.762696	0.762777	0.763143	0.763439	0.763623
SSA		0.857076	0.875685	0.88801	0.899199	0.903768	0.906632	0.90882	0.910782	0.912403	0.915177	0.918483	0.921118	0.922394	0.923365	0.924157	0.924923	0.925118	0.925814	0.926201	0.926603	0.926706	0.926895	0.927308	0.927396
MGE		0.531214	0.54623	0.555957	0.573271	0.575791	0.577551	0.588789	0.588538	0.600416	0.609259	0.624113	0.628984	0.642964	0.643961	0.654626	0.654602	0.659979	0.661537	0.664271	0.665013	0.669093	0.669524	0.670912	0.672127
MPU		0.703241	0.773862	0.807805	0.821472	0.834196	0.841495	0.844175	0.846828	0.84902	0.852609	0.855877	0.860041	0.862221	0.862964	0.864493	0.865421	0.865537	0.86696	0.867256	0.867688	0.867896	0.868042	0.868421	0.868378
MTU		0.712317	0.75189	0.763226	0.768953	0.772512	0.777459	0.778612	0.778957	0.780526	0.77984	0.782625	0.783356	0.784376	0.784393	0.784874	0.785846	0.786454	0.786339	0.786259	0.786668	0.78682	0.78673	0.787131	0.787343
BTH		0.685009	0.719431	0.735193	0.746935	0.751432	0.752675	0.755647	0.756413	0.757563	0.75894	0.761024	0.761691	0.762605	0.762748	0.763157	0.762774	0.763048	0.762848	0.762619	0.763068	0.7629	0.763003	0.763003	0.762881
PGN		0.743793	0.783341	0.797017	0.804983	0.808986	0.809312	0.811265	0.813323	0.814287	0.816027	0.819147	0.82124	0.822301	0.82262	0.823761	0.824251	0.824705	0.824829	0.825469	0.825672	0.825934	0.826269	0.826432	0.826738
SCE		0.650094	0.680774	0.695233	0.70354	0.707684	0.711861	0.713989	0.71832	0.720464	0.723723	0.731718	0.738269	0.742721	0.745997	0.749544	0.752833	0.754998	0.757555	0.759288	0.761439	0.76301	0.764432	0.765886	0.767295
SPO		0.655021	0.684108	0.696631	0.704055	0.710747	0.713851	0.716419	0.720683	0.722865	0.724732	0.730729	0.736342	0.739844	0.742544	0.745406	0.747405	0.749525	0.750873	0.752943	0.754544	0.755731	0.757021	0.758419	0.759468
	X(Size of training set)	0.01	0.02	0.03	0.04	0.05	0.06	0.07	0.08	0.09	0.1	0.15	0.2	0.25	0.3	0.35	0.4	0.45	0.5	0.55	0.6	0.65	0.7	0.75	0.8
ECO	PPV/Mean	0.535665	0.603383	0.649192	0.668668	0.683097	0.691621	0.698716	0.699763	0.707954	0.712287	0.724715	0.728429	0.732429	0.732953	0.736	0.736096	0.738905	0.740524	0.740095	0.741048	0.74119	0.742333	0.743333	0.743333
STY		0.534993	0.615231	0.649385	0.668616	0.679847	0.693808	0.698539	0.70377	0.703308	0.703654	0.71027	0.714847	0.716385	0.71627	0.718385	0.717039	0.718078	0.717231	0.718154	0.717154	0.718001	0.717347	0.717308	0.717193
HIN		0.481695	0.491884	0.502493	0.509217	0.508841	0.515652	0.521594	0.516667	0.519072	0.521478	0.525884	0.527333	0.530985	0.533855	0.532464	0.535014	0.535072	0.535333	0.536841	0.536666	0.536348	0.538551	0.535449	0.537014
VCH		0.400259	0.43969	0.45919	0.46719	0.481052	0.487845	0.494741	0.496672	0.501603	0.507965	0.522517	0.528758	0.537638	0.542569	0.546241	0.549207	0.554138	0.554879	0.558621	0.561034	0.563	0.562638	0.565672	0.566793
PAU		0.317958	0.36864	0.41172	0.43864	0.44996	0.45316	0.46188	0.46232	0.46696	0.468	0.47652	0.47976	0.48368	0.48576	0.48672	0.4854	0.48948	0.4876	0.48828	0.48824	0.48872	0.49008	0.48984	0.48972
ACI		0.511775	0.566265	0.601768	0.620233	0.629861	0.642047	0.647023	0.650186	0.651302	0.651767	0.660744	0.666744	0.669907	0.671674	0.670605	0.672279	0.672046	0.674279	0.676	0.67386	0.67707	0.677023	0.677953	0.678511
FTN		0.512038	0.600276	0.637138	0.656276	0.669656	0.685414	0.689035	0.693345	0.696966	0.691173	0.69838	0.701759	0.701517	0.702552	0.703207	0.705414	0.704483	0.705138	0.70669	0.705414	0.706138	0.706069	0.706897	0.705138
HPY		0.257954	0.253855	0.262123	0.268449	0.278122	0.275469	0.282939	0.282612	0.287551	0.281061	0.290245	0.29849	0.303429	0.307959	0.310816	0.312939	0.314653	0.315592	0.32147	0.325265	0.329633	0.328776	0.332449	0.334653
CCS		0.579805	0.641917	0.666028	0.679056	0.685445	0.688805	0.693083	0.69525	0.696583	0.697889	0.703639	0.707	0.706528	0.709111	0.710917	0.711528	0.7125	0.713361	0.713083	0.714527	0.714278	0.71425	0.715333	0.715972
BSU		0.500745	0.550954	0.5996	0.6251	0.6409	0.65455	0.6567	0.6584	0.66405	0.668	0.6775	0.6818	0.68295	0.68055	0.681	0.67895	0.6807	0.67805	0.67805	0.6768	0.6777	0.67775	0.6764	0.6764
SAO		0.509871	0.573923	0.622616	0.641847	0.660269	0.669077	0.678231	0.684655	0.687193	0.689308	0.701231	0.704539	0.707501	0.709077	0.708077	0.709924	0.710885	0.711232	0.711155	0.712885	0.713731	0.71427	0.715424	0.714808
SPN		0.312741	0.342597	0.368512	0.394256	0.398043	0.410639	0.418554	0.416682	0.425065	0.42915	0.438937	0.444639	0.447831	0.45132	0.451447	0.453107	0.455277	0.456852	0.45532	0.456894	0.456682	0.454894	0.45549	0.454171
SSA		0.484235	0.514428	0.559744	0.594875	0.620812	0.630188	0.641938	0.65375	0.657813	0.664625	0.681375	0.691688	0.691562	0.69625	0.697125	0.701562	0.703625	0.705125	0.708375	0.706812	0.709812	0.710562	0.712688	0.713375
MGE		0.823587	0.826699	0.83025	0.835385	0.835553	0.832504	0.837395	0.836352	0.841229	0.848422	0.850772	0.853755	0.856351	0.856316	0.860035	0.858141	0.859369	0.858281	0.860316	0.858667	0.860807	0.860456	0.860737	0.860667
MPU		0.692979	0.76575	0.796653	0.81161	0.824697	0.83274	0.836132	0.83674	0.839914	0.841001	0.844262	0.845175	0.847523	0.846262	0.847436	0.847566	0.847045	0.848914	0.848305	0.849306	0.848175	0.847566	0.847306	0.846914
MTU		0.424021	0.49	0.517066	0.527566	0.53574	0.539131	0.542653	0.545697	0.546979	0.552001	0.558828	0.561436	0.564762	0.564936	0.56711	0.568675	0.571154	0.570415	0.571284	0.571175	0.574371	0.573349	0.574654	0.574828
BTH		0.277032	0.344188	0.380458	0.411375	0.422792	0.433625	0.440917	0.444583	0.450417	0.458	0.468208	0.473042	0.475917	0.478708	0.481917	0.485542	0.485708	0.4885	0.488708	0.490208	0.490458	0.492667	0.494	0.495625
PGN		0.497963	0.55771	0.590956	0.610377	0.620753	0.620725	0.622551	0.627739	0.629536	0.638377	0.643565	0.648695	0.649884	0.649594	0.651304	0.651855	0.651536	0.651797	0.653362	0.652608	0.653971	0.653217	0.652695	0.652782
SCE		0.340408	0.376144	0.396851	0.407809	0.418156	0.423486	0.427569	0.435461	0.439114	0.442108	0.459473	0.470611	0.477329	0.485712	0.490706	0.496491	0.501042	0.506755	0.509629	0.513449	0.519209	0.521725	0.525114	0.528826
SPO		0.438328	0.467682	0.483069	0.494254	0.504497	0.511555	0.515693	0.523947	0.523629	0.526074	0.536571	0.544074	0.550719	0.556085	0.559704	0.564275	0.566867	0.569757	0.57346	0.575873	0.577026	0.580551	0.582847	0.584741
	X(Size of training set)	0.01	0.02	0.03	0.04	0.05	0.06	0.07	0.08	0.09	0.1	0.15	0.2	0.25	0.3	0.35	0.4	0.45	0.5	0.55	0.6	0.65	0.7	0.75	0.8
ECO	AUC/Std	0.0480704	0.0462223	0.0225916	0.0208422	0.0181271	0.0163439	0.0154697	0.0153877	0.0149621	0.0153471	0.0140784	0.0137286	0.0141913	0.0131377	0.0132192	0.013334	0.0129891	0.0130613	0.0129262	0.0128842	0.0130081	0.0131152	0.0129969	0.0129974
STY		0.0582819	0.034094	0.0286699	0.0236829	0.0201833	0.0195189	0.0198031	0.0186552	0.0191989	0.0183726	0.0175823	0.017364	0.0170174	0.017234	0.0168449	0.0170645	0.0169034	0.0170383	0.0168035	0.0169703	0.0168036	0.0170354	0.0168954	0.0168507
HIN		0.0509116	0.0491319	0.0507253	0.0485535	0.0476507	0.0443687	0.0469863	0.0463644	0.0413912	0.045473	0.0404514	0.0395899	0.0377	0.0387386	0.0397401	0.0377298	0.038749	0.0367668	0.0383752	0.037878	0.036945	0.0377576	0.0378775	0.0375306
VCH		0.0825032	0.0584088	0.0453668	0.0386616	0.0305206	0.0307476	0.0268185	0.0267041	0.0250177	0.022615	0.0217892	0.0207161	0.0200418	0.0202968	0.0197496	0.019487	0.0192926	0.0195124	0.0188202	0.0192637	0.0193192	0.0191111	0.0190768	0.0191137
PAU		0.0864512	0.0667996	0.0537299	0.0407805	0.0363896	0.0345627	0.0347836	0.0334442	0.0329809	0.034944	0.0331283	0.0339945	0.034129	0.0326242	0.0320102	0.0319299	0.0319055	0.0316517	0.0319535	0.0317253	0.0312043	0.0311434	0.0311591	0.0310341
ACI		0.0920505	0.0513399	0.0397669	0.0335086	0.0339595	0.0302549	0.0310776	0.031058	0.0307321	0.0311039	0.0314304	0.0314261	0.0317864	0.0310485	0.0313672	0.0310673	0.0310913	0.0312823	0.0312075	0.0309987	0.0309189	0.0308992	0.030818	0.0309032
FTN		0.0852831	0.0496461	0.0368842	0.0362337	0.0329225	0.0299205	0.0306957	0.0307664	0.0294935	0.0305313	0.0301105	0.0299077	0.030419	0.0300983	0.0296088	0.0296109	0.0295362	0.0295231	0.0291608	0.029136	0.02955	0.0293033	0.0291445	0.0291823
HPY		0.056627	0.0514161	0.0491742	0.0507393	0.0415875	0.0426613	0.0443048	0.0438224	0.0380621	0.0403971	0.0384489	0.038374	0.0386478	0.0375423	0.0372191	0.0358232	0.0364316	0.0361038	0.0366367	0.0367169	0.0375323	0.0369646	0.0367218	0.0365683
CCS		0.0573472	0.033989	0.0194126	0.0186078	0.0177189	0.0189513	0.018139	0.017867	0.0184172	0.0168492	0.0162631	0.01623	0.0166051	0.015931	0.0162415	0.0160061	0.0160653	0.0160265	0.0160119	0.0159486	0.0158646	0.0158608	0.0157824	0.0157842
BSU		0.0680312	0.0506366	0.0290587	0.0236351	0.0191084	0.0229691	0.0209271	0.0198406	0.0190359	0.0166744	0.0158945	0.0151471	0.0150308	0.0151616	0.0150166	0.0146434	0.0149322	0.0147196	0.0147266	0.0146954	0.0145197	0.0145434	0.0145511	0.0145292
SAO		0.0623532	0.0412104	0.0287845	0.0274472	0.0231506	0.0234952	0.0218915	0.0226593	0.0218541	0.0219242	0.021757	0.0212762	0.0213908	0.0213657	0.0210673	0.021309	0.0213343	0.021391	0.0213441	0.0210974	0.0211091	0.0211518	0.0211351	0.0211268
SPN		0.0831719	0.0606196	0.0526916	0.0380793	0.0370545	0.0324413	0.0313945	0.0318267	0.0302609	0.028798	0.0271985	0.0272847	0.0272998	0.0274146	0.0274108	0.0275919	0.0271851	0.0273559	0.0274213	0.0274119	0.0276484	0.0273991	0.027557	0.0275438
SSA		0.0674158	0.052088	0.0387517	0.0281183	0.0262921	0.024067	0.0241108	0.0230117	0.0230625	0.0216254	0.0206622	0.0197005	0.0191538	0.0189666	0.0186618	0.0185402	0.0185997	0.0182794	0.0183744	0.0180915	0.0180558	0.0179545	0.0179927	0.0179953
MGE		0.105593	0.10532	0.102396	0.101473	0.0963266	0.096157	0.0813113	0.0843683	0.0826272	0.080664	0.0698035	0.0679179	0.0693689	0.0655401	0.0636001	0.062501	0.0632651	0.0634931	0.0618554	0.061746	0.060428	0.0602653	0.0602856	0.0602101
MPU		0.117182	0.0786437	0.0579279	0.0492352	0.037831	0.0371724	0.0354919	0.0341189	0.0331319	0.0299206	0.0315273	0.0296703	0.0289616	0.0289381	0.0287474	0.0287498	0.0288285	0.028963	0.0286321	0.0283315	0.0284686	0.028632	0.0283506	0.0284434
MTU		0.0738665	0.034278	0.0284793	0.0245152	0.0224616	0.0241951	0.0223375	0.0228094	0.0232943	0.0225759	0.0217638	0.0222888	0.0215978	0.0221724	0.0214039	0.0213898	0.0215422	0.0214315	0.0218741	0.0216166	0.0217731	0.0215896	0.0217166	0.0216362
BTH		0.0870755	0.0687729	0.048769	0.0402171	0.0367648	0.0371564	0.0371741	0.0371922	0.0357205	0.0346254	0.0346054	0.0352718	0.0347021	0.0345097	0.034775	0.0351998	0.03479	0.0348056	0.0345011	0.0347522	0.0345482	0.0347596	0.0345631	0.0345748
PGN		0.071044	0.0394018	0.0310999	0.0270149	0.0263646	0.0253397	0.0247805	0.0239807	0.0237614	0.0242726	0.0242432	0.024081	0.0230362	0.0235818	0.0233317	0.0233313	0.023368	0.0232738	0.023375	0.0232673	0.0230452	0.0230723	0.0231282	0.0230641
SCE		0.0463573	0.0304114	0.0241199	0.0234322	0.0210778	0.0205199	0.0204144	0.0205544	0.01904	0.019902	0.0199138	0.0184366	0.0184914	0.018294	0.0179236	0.01805	0.0178358	0.0174387	0.0173554	0.0175718	0.0171433	0.017306	0.0171218	0.017051
SPO		0.0467043	0.0286974	0.0233435	0.0215798	0.0203981	0.0198222	0.0201436	0.018487	0.0184654	0.0190912	0.018845	0.0181523	0.0174845	0.0181111	0.0178712	0.0180103	0.0172769	0.017641	0.0176518	0.0172244	0.0173537	0.0175076	0.0173525	0.0172848
	X(Size of training set)	0.01	0.02	0.03	0.04	0.05	0.06	0.07	0.08	0.09	0.1	0.15	0.2	0.25	0.3	0.35	0.4	0.45	0.5	0.55	0.6	0.65	0.7	0.75	0.8
ECO	PPV/Std	0.125811	0.114542	0.09181	0.088629	0.0836871	0.0772778	0.0763184	0.075839	0.0772098	0.0797346	0.0791668	0.077069	0.0804308	0.0795789	0.0799026	0.080838	0.0792766	0.080467	0.0811605	0.0818146	0.0808946	0.0814726	0.082033	0.0812817
STY		0.129319	0.0878822	0.0825162	0.0738417	0.0714799	0.0709799	0.0692866	0.0690877	0.0698558	0.0696779	0.0672084	0.0668011	0.0665509	0.0671081	0.0663748	0.0662935	0.0672154	0.0656875	0.0658826	0.0650822	0.064649	0.0645564	0.0638962	0.0635286
HIN		0.0661367	0.0602641	0.0652992	0.0650169	0.065469	0.0593193	0.0604341	0.0597576	0.058646	0.0617293	0.0572332	0.0564572	0.0582585	0.0601046	0.0561495	0.0570722	0.0565031	0.0536929	0.0569088	0.0543606	0.0548057	0.055898	0.0572607	0.0554304
VCH		0.072413	0.0589075	0.0568065	0.0573862	0.0557314	0.0573688	0.0569888	0.0557566	0.0556432	0.0528533	0.0532488	0.0480916	0.0487815	0.0447782	0.0444925	0.0442133	0.0439352	0.0429605	0.0430193	0.0421252	0.0428538	0.0412695	0.0410059	0.0418048
PAU		0.117539	0.110414	0.0920717	0.0777421	0.0733564	0.0711459	0.068048	0.0696701	0.0711511	0.0728905	0.0707354	0.0719715	0.0698069	0.0716847	0.0712418	0.0689954	0.0705243	0.0699143	0.0703003	0.0706746	0.0697718	0.0700701	0.0694032	0.0693219
ACI		0.140429	0.111356	0.0955992	0.0781603	0.0762365	0.0715326	0.0738731	0.0727714	0.0745873	0.0725369	0.0736818	0.075852	0.0748862	0.0752316	0.0724912	0.0739949	0.0732148	0.0722248	0.0723352	0.0712331	0.0726255	0.0717638	0.0724606	0.072011
FTN		0.126704	0.0917442	0.0769665	0.0741919	0.0663019	0.0637063	0.0637464	0.0645023	0.0632056	0.0663599	0.0656689	0.0654036	0.0672833	0.0664591	0.0646316	0.0656249	0.0649077	0.0647682	0.064029	0.0632581	0.0648841	0.0644503	0.0650628	0.0644361
HPY		0.0732019	0.0666708	0.0684269	0.0676253	0.0637087	0.0663787	0.0661379	0.0649777	0.061686	0.0657155	0.0642015	0.0628398	0.0627616	0.0604422	0.0635235	0.0604166	0.0623236	0.0624485	0.0634885	0.0633163	0.0656931	0.0624931	0.0624663	0.0618135
CCS		0.12137	0.0828198	0.0656879	0.0614248	0.0618823	0.0608384	0.0586168	0.059002	0.0620791	0.0602527	0.0602742	0.0627673	0.0599483	0.0600189	0.0615808	0.0591434	0.0599435	0.059336	0.0601927	0.0602797	0.0592736	0.0597669	0.0599757	0.0596357
BSU		0.133189	0.119598	0.0962594	0.0840036	0.0785782	0.0812943	0.0783095	0.0773881	0.0743465	0.0747642	0.0728482	0.0710201	0.0717345	0.0741886	0.070544	0.0708568	0.07194	0.0701198	0.0703872	0.0705636	0.0701788	0.0712309	0.0704305	0.0715071
SAO		0.130934	0.107428	0.0899267	0.0879936	0.0761452	0.078593	0.0740769	0.0733111	0.0746524	0.0675665	0.0679516	0.0697885	0.0688217	0.0689877	0.06773	0.0669077	0.0687002	0.0670814	0.068079	0.0679304	0.0693875	0.0679653	0.0682898	0.068257
SPN		0.0985531	0.0949029	0.0845867	0.0769588	0.0755359	0.0742985	0.0730996	0.074069	0.0733752	0.0704473	0.0697352	0.0711725	0.0701262	0.0675607	0.0702839	0.0695114	0.0707633	0.0701248	0.0715679	0.0710886	0.0715824	0.0718321	0.0715598	0.0708486
SSA		0.131424	0.12131	0.11585	0.105017	0.0905108	0.095674	0.0928177	0.0864496	0.0905295	0.0844953	0.0834782	0.0802171	0.0789201	0.0799334	0.0800039	0.0795277	0.0795415	0.0776753	0.0790729	0.0787896	0.0777654	0.0786235	0.0780678	0.0780556
MGE		0.0561306	0.0563447	0.0564882	0.0545813	0.0534924	0.0529908	0.048919	0.0502037	0.0486657	0.0479087	0.0463765	0.042653	0.0442763	0.0450403	0.0435061	0.042419	0.0437261	0.0424238	0.0430754	0.0424419	0.0427342	0.0418234	0.0426061	0.0427233
MPU		0.13191	0.0937873	0.0789559	0.0659417	0.057869	0.0571457	0.0561768	0.0537883	0.0556981	0.0512707	0.0551065	0.0533689	0.0527921	0.0520015	0.0526838	0.0510504	0.0518551	0.0519863	0.0525391	0.0525115	0.053105	0.0526037	0.0529607	0.0528928
MTU		0.110743	0.0714201	0.0594619	0.0573698	0.0544045	0.0517261	0.0513518	0.0514486	0.0508605	0.0519281	0.0507438	0.0490405	0.0525474	0.050831	0.0497319	0.0524307	0.0502764	0.0505039	0.0506311	0.0509032	0.0504844	0.0509366	0.0504768	0.050561
BTH		0.124073	0.113851	0.0991778	0.0849086	0.0792888	0.0774347	0.0725326	0.0722903	0.0771086	0.0714654	0.0706627	0.0692899	0.0712217	0.0699456	0.0724412	0.0722304	0.0711841	0.0712082	0.0721332	0.0724249	0.0716493	0.071976	0.0730226	0.0733935
PGN		0.114402	0.0844238	0.0748127	0.0690986	0.0635408	0.0617352	0.0584881	0.061136	0.0595013	0.0624479	0.0624336	0.0607613	0.0604326	0.0603929	0.0615838	0.0612291	0.0613057	0.0617832	0.0616911	0.0604813	0.0621895	0.0617175	0.0619216	0.0617813
SCE		0.0576362	0.050812	0.0464475	0.0448873	0.0411521	0.0413354	0.0424605	0.0433945	0.0414138	0.0417537	0.0414046	0.0411687	0.0405436	0.0403948	0.0396935	0.0388615	0.0389398	0.0389845	0.0388864	0.0393718	0.0377206	0.0377154	0.0379588	0.0379771
SPO		0.0545431	0.0427115	0.039096	0.0375443	0.0378467	0.0372719	0.038415	0.0353121	0.0367064	0.0349783	0.0348246	0.0366069	0.03516	0.0354551	0.034692	0.0364639	0.0352524	0.0346413	0.035315	0.03527	0.0351727	0.0358226	0.0355432	0.0360513
